# Supplementary material for: The Activated AMPK/mTORC2 Signaling Pathway Associated with Oxidative Stress in Seminal Plasma Contributes to Idiopathic Asthenozoospermia
Source: Oxid Med Cell Longev. 2022 Jun 8;2022:4240490. doi: 10.1155/2022/4240490 (PMC9200551; doi:10.1155/2022/4240490)
Supplement: Supplementary Materials — Supplemental Table 1: baseline demographic and clinical characteristics of the subjects. Supplemental Figure 1: principal component analysis of ATR-FTIR spectral data. The results of PCA show the contribution percentage of five principal components applied to different seminal plasma types: NOR, OLI, and AST. Supplemental Figure 2: variations for the ATR-FTIR absorption bands of NOR vs. AST and OLI vs. AST. Supplemental Figure 3: the expression levels of nonsignificant target proteins in the AMPK/mTOR signaling pathway between NOR and AST. [file 4240490.f1.zip]

Archive with 2 entries (2 files):
- Supplemental Figure 1-3.docx
- Supplemental Table 1.docx
